# Supplementary material for: Influence of Diet on the Bioaccessibility of Zn from Dietary Supplements: Findings from an In Vitro Digestion Model and Analytical Determinations
Source: Nutrients. 2025 Dec 27;18(1):94. doi: 10.3390/nu18010094 (PMC12788010; doi:10.3390/nu18010094)
Supplement: Supplementary file 1 [file nutrients-18-00094-s001.zip]

Archive with 1 entries (1 files):
- nutrients-4036765-supplementary-R.pdf
